# Supplementary material for: Internal Tandem Duplication in FLT3 Attenuates Proliferation and Regulates Resistance to the FLT3 Inhibitor AC220 by Modulating p21Cdkn1a and Pbx1 in Hematopoietic Cells
Source: PLoS One. 2016 Jul 7;11(7):e0158290. doi: 10.1371/journal.pone.0158290 (PMC4936702; doi:10.1371/journal.pone.0158290)
Supplement: S1 Table — The genes that were exclusively up- and down-regulated by p21 deletion in the FLT3-ITD+ KSL cells but not the freshly isolated KSL cells are listed. The functional classifications of these genes based on Gene Ontology biological processes and molecular functions and KEGG pathways are also listed. (XLSX) [file pone.0158290.s001.xlsx]

## Sheet: up-regulated genes
OFFICIAL_GENE_SYMBOL	Name	fold change
4930503L19Rik	RIKEN cDNA 4930503L19 gene	1.69385
4930542N07Rik	RIKEN cDNA 4930542N07 gene	4.07934
4933425O20Rik	RIKEN cDNA 4933425O20 gene; hypothetical protein LOC100048703	1.87426
6530418L21Rik	RIKEN cDNA 6530418L21 gene	2.89457
8430419L09Rik	RIKEN cDNA 8430419L09 gene	1.67045
9430076C15Rik	RIKEN cDNA 9430076C15 gene; cAMP responsive element binding protein 5	1.98409
Arhgap26	RIKEN cDNA 9630014M24 gene; Rho GTPase activating protein 26; predicted gene 5820	1.57847
Atxn7	ataxin 7	1.88601
B230307C23Rik	RIKEN cDNA B230307C23 gene	2.5617
Bach2	BTB and CNC homology 2	4.67026
BC048609	cDNA sequence BC048609	2.89588
Brca1	breast cancer 1	2.35532
Btn1a1	butyrophilin, subfamily 1, member A1	1.8254
C130039O16Rik	RIKEN cDNA C130039O16 gene	2.46318
Car2	carbonic anhydrase 2	2.39842
Ccdc138	coiled-coil domain containing 138	1.88383
Ccdc48	hypothetical protein, MNCb-4779	2.68901
Cdkn2a	cyclin-dependent kinase inhibitor 2A	1.84279
Clec2i	C-type lectin domain family 2, member i	2.37012
Cpeb1	cytoplasmic polyadenylation element binding protein 1	2.24704
Defb15	defensin beta 15	4.45492
Emp2	epithelial membrane protein 2	2.33234
Fbn2	similar to fibrillin 2; fibrillin 2	2.77068
Ggta1	glycoprotein galactosyltransferase alpha 1, 3	2.14259
Gm4368	predicted gene 4368	4.92734
Gxylt2	glycosyltransferase 8 domain containing 4	1.77316
Hdgfrp3	hepatoma-derived growth factor, related protein 3	1.71933
Hjurp	RIKEN cDNA 6430706D22 gene; similar to RIKEN cDNA 6430706D22 gene; RIKEN cDNA A730008H23 gene	1.91072
Hmga1	high mobility group AT-hook I, related sequence 1; high mobility group AT-hook 1	1.61538
Hmx2	H6 homeo box 2	3.83025
Ifitm7	predicted gene, EG665536; interferon induced transmembrane protein 7	1.84819
Ldlrad3	low density lipoprotein receptor class A domain containing 3	1.88109
Lemd3	LEM domain containing 3	2.0133
Lonrf3	LON peptidase N-terminal domain and ring finger 3	2.0715
Ltbp4	latent transforming growth factor beta binding protein 4	1.95836
Luc7l2	predicted gene 11889; LUC7-like 2 (S. cerevisiae)	1.85636
Madd	MAP-kinase activating death domain	2.00241
Mcam	melanoma cell adhesion molecule	1.81009
Pbx1	pre B-cell leukemia transcription factor 1; region containing RIKEN cDNA 2310056B04 gene; pre B-cell leukemia transcription factor 1	2.38943
Pdgfa	platelet derived growth factor, alpha	1.72528
Plod2	procollagen lysine, 2-oxoglutarate 5-dioxygenase 2	1.93106
Pmaip1	phorbol-12-myristate-13-acetate-induced protein 1	1.7252
Prdm9	PR domain containing 9	1.80852
Prune2	RIKEN cDNA A230083H22 gene	3.59601
Ptch1	patched homolog 1	1.66856
Qk	similar to Quaking protein; quaking	1.6108
Sema6d	sema domain, transmembrane domain (TM), and cytoplasmic domain, (semaphorin) 6D	2.02736
Sfi1	Sfi1 homolog, spindle assembly associated (yeast)	1.91998
Sgsh	N-sulfoglucosamine sulfohydrolase (sulfamidase)	1.78022
Skil	SKI-like	1.55542
Stxbp3a	syntaxin binding protein 3A	2.4971
Tcf4	transcription factor 4	2.12829
Tmem164	transmembrane protein 164	2.34317
Tnfrsf9	tumor necrosis factor receptor superfamily, member 9	1.70128
Tnfsf8	tumor necrosis factor (ligand) superfamily, member 8	2.36228
Tpsab1	tryptase alpha/beta 1	114.683
Trib1	tribbles homolog 1 (Drosophila)	2.26634
Trim25	tripartite motif-containing 25	1.8766
Trp53bp1	transformation related protein 53 binding protein 1	1.81966
Ubtf	upstream binding transcription factor, RNA polymerase I	1.82843
Vegfa	vascular endothelial growth factor A	1.83221
Vmn1r41	vomeronasal 1 receptor, B9	3.84637

## Sheet: down-regulated genes
OFFICIAL_GENE_SYMBOL	Name	fold change
1110051M20Rik	RIKEN cDNA 1110051M20 gene	-1.85494
1600014C10Rik	RIKEN cDNA 1600014C10 gene	-1.99128
9630033F20Rik	RIKEN cDNA 9630033F20 gene; similar to RIKEN cDNA 9630033F20 gene	-1.81744
Acvr1b	activin A receptor, type 1B	-2.09198
AI593442	expressed sequence AI593442	-2.52641
Arhgdig	Rho GDP dissociation inhibitor (GDI) gamma	-1.66851
B3gnt7	UDP-GlcNAc:betaGal beta-1,3-N-acetylglucosaminyltransferase 7	-3.57101
Bmyc	brain expressed myelocytomatosis oncogene	-1.93379
Bphl	biphenyl hydrolase-like (serine hydrolase, breast epithelial mucin-associated antigen)	-1.95913
C130050O18Rik	RIKEN cDNA C130050O18 gene	-1.72813
Cacna1h	calcium channel, voltage-dependent, T type, alpha 1H subunit	-4.26087
Ccr2	chemokine (C-C motif) receptor 2	-3.53591
Cd48	CD48 antigen	-1.88473
Cpb1	carboxypeptidase B1 (tissue)	-6.17853
Csrp3	cysteine and glycine-rich protein 3	-2.00652
D17H6S53E	DNA segment, Chr 17, human D6S53E	-2.28372
E330020D12Rik	predicted gene 6648	-1.72951
F830045P16Rik	RIKEN cDNA F830045P16 gene	-4.57245
Glb1l	galactosidase, beta 1-like	-2.21354
Gm10693	hypothetical protein LOC100038909; similar to PIRA2; hypothetical protein LOC100038908; predicted gene 15448; paired-Ig-like receptor A11; paired-Ig-like receptor A5; paired-Ig-like receptor A6; paired-Ig-like receptor A4; paired-Ig-like receptor A7; predicted gene 15930; paired-Ig-like receptor A1; paired-Ig-like receptor A2; predicted gene 10693	-3.94321
Gm4980	predicted gene 4980	-1.2969
Gm5544	predicted gene 5544	-1.57332
Grk4	G protein-coupled receptor kinase 4	-1.77526
Gstm2	predicted gene 6665; glutathione S-transferase, mu 2	-1.83784
Hsd11b2	hydroxysteroid 11-beta dehydrogenase 2	-4.3095
Iqsec3	IQ motif and Sec7 domain 3	-3.68125
Kcna6	potassium voltage-gated channel, shaker-related, subfamily, member 6	-2.54781
Lhfpl4	lipoma HMGIC fusion partner-like protein 4	-2.23724
Limd2	similar to epithelial protein lost in neoplasm; LIM domain containing 2	-1.54869
LOC100505352	LOC100505352	-2.00811
Nf2	neurofibromatosis 2	-2.27405
Nrn1	neuritin 1	-4.45064
Pdia5	protein disulfide isomerase associated 5	-2.3407
Pigz	phosphatidylinositol glycan anchor biosynthesis, class Z	-1.7329
Pira6	hypothetical protein LOC100038909; similar to PIRA2; hypothetical protein LOC100038908; predicted gene 15448; paired-Ig-like receptor A11; paired-Ig-like receptor A5; paired-Ig-like receptor A6; paired-Ig-like receptor A4; paired-Ig-like receptor A7; predicted gene 15930; paired-Ig-like receptor A1; paired-Ig-like receptor A2; predicted gene 10693	-2.62961
Plac8	placenta-specific 8	-2.97388
Rab26	RAB26, member RAS oncogene family	-6.09641
Ramp1	receptor (calcitonin) activity modifying protein 1	-3.332
Rasgrp1	RAS guanyl releasing protein 1	-2.52352
Rimkla	ribosomal modification protein rimK-like family member A	-2.89618
Rnaset2a	ribonuclease T2B; ribonuclease T2A	-2.20741
Rnps1	hypothetical protein LOC100044797; ribonucleic acid binding protein S1; predicted gene 9825	-2.2911
Serpina3f	serine (or cysteine) peptidase inhibitor, clade A, member 3F	-1.99686
Stard5	StAR-related lipid transfer (START) domain containing 5	-1.55852
Tdrd5	tudor domain containing 5	-2.92645
Teddm1	transmembrane epididymal protein 1	-1.68835
Tpsg1	tryptase gamma 1	-3.08287
Ttc38	tetratricopeptide repeat domain 38	-1.63921
Zfp820	hypothetical protein LOC100044276; zinc finger protein 820	-2.57281

## Sheet: GO-tem biological process
Category	Term	Count	%	PValue	Genes	List Total	Pop Hits	Pop Total	Fold Enrichment	Bonferroni	Benjamini	FDR
GOTERM_BP_FAT	GO:0007398~ectoderm development	5	4.54545	0.00354086	ACVR1B, CDKN2A, NF2, PDGFA, PTCH1	65	133	13588	7.85888	0.922501	0.922501	5.2288
GOTERM_BP_FAT	GO:0042127~regulation of cell proliferation	9	8.18182	0.00360595	HMX2, CDKN2A, NF2, PDGFA, VEGFA, PBX1, PTCH1, PMAIP1, CLEC2I	65	538	13588	3.49705	0.926067	0.728093	5.3225
GOTERM_BP_FAT	GO:0006355~regulation of transcription, DNA-dependent	15	13.6364	0.00729704	HMX2, BACH2, BMYC, B230307C23RIK, 9430076C15RIK, HMGA1, TRP53BP1, CDKN2A, PRDM9, ATXN7, VEGFA, PBX1, SKIL, ZFP820, TCF4	65	1465	13588	2.1404	0.99491	0.827981	10.4958
GOTERM_BP_FAT	GO:0051252~regulation of RNA metabolic process	15	13.6364	0.00834571	HMX2, BACH2, BMYC, B230307C23RIK, 9430076C15RIK, HMGA1, TRP53BP1, CDKN2A, PRDM9, ATXN7, VEGFA, PBX1, SKIL, ZFP820, TCF4	65	1488	13588	2.10732	0.997624	0.779229	11.9166
GOTERM_BP_FAT	GO:0042325~regulation of phosphorylation	6	5.45455	0.0116979	CDKN2A, NF2, MADD, PDGFA, ATXN7, TRIB1	65	290	13588	4.32509	0.999793	0.816727	16.3186
GOTERM_BP_FAT	GO:0051174~regulation of phosphorus metabolic process	6	5.45455	0.0135664	CDKN2A, NF2, MADD, PDGFA, ATXN7, TRIB1	65	301	13588	4.16703	0.999947	0.806289	18.6822
GOTERM_BP_FAT	GO:0019220~regulation of phosphate metabolic process	6	5.45455	0.0135664	CDKN2A, NF2, MADD, PDGFA, ATXN7, TRIB1	65	301	13588	4.16703	0.999947	0.806289	18.6822
GOTERM_BP_FAT	GO:0008544~epidermis development	4	3.63636	0.0210764	ACVR1B, CDKN2A, PDGFA, PTCH1	65	125	13588	6.68948	1	0.888538	27.5673
GOTERM_BP_FAT	GO:0007179~transforming growth factor beta receptor signaling pathway	3	2.72727	0.0214355	PDGFA, LTBP4, SKIL	65	48	13588	13.0654	1	0.858135	27.9686
GOTERM_BP_FAT	GO:0007498~mesoderm development	3	2.72727	0.0314606	ACVR1B, NF2, VEGFA	65	59	13588	10.6295	1	0.92276	38.3672
GOTERM_BP_FAT	GO:0010608~posttranscriptional regulation of gene expression	4	3.63636	0.0325545	CDKN2A, VEGFA, CPEB1, QK	65	148	13588	5.6499	1	0.908025	39.4127
GOTERM_BP_FAT	GO:0050678~regulation of epithelial cell proliferation	3	2.72727	0.0354838	CDKN2A, VEGFA, PTCH1	65	63	13588	9.95458	1	0.906338	42.1315
GOTERM_BP_FAT	GO:0007167~enzyme linked receptor protein signaling pathway	5	4.54545	0.0396013	PDGFA, LTBP4, VEGFA, SKIL, CLEC2I	65	273	13588	3.82868	1	0.911767	45.761
GOTERM_BP_FAT	GO:0008610~lipid biosynthetic process	5	4.54545	0.0451801	STARD5, PIGZ, PBX1, BRCA1, QK	65	285	13588	3.66748	1	0.923014	50.3402
GOTERM_BP_FAT	GO:0035162~embryonic hemopoiesis	2	1.81818	0.0461295	VEGFA, PBX1	65	10	13588	41.8092	1	0.912157	51.0825
GOTERM_BP_FAT	GO:0007178~transmembrane receptor protein serine/threonine kinase signaling pathway	3	2.72727	0.0521782	PDGFA, LTBP4, SKIL	65	78	13588	8.04024	1	0.92391	55.5742
GOTERM_BP_FAT	GO:0045859~regulation of protein kinase activity	4	3.63636	0.0573062	CDKN2A, NF2, MADD, TRIB1	65	186	13588	4.49562	1	0.930003	59.0773
GOTERM_BP_FAT	GO:0043549~regulation of kinase activity	4	3.63636	0.0618449	CDKN2A, NF2, MADD, TRIB1	65	192	13588	4.35513	1	0.933301	61.9609
GOTERM_BP_FAT	GO:0051338~regulation of transferase activity	4	3.63636	0.0673468	CDKN2A, NF2, MADD, TRIB1	65	199	13588	4.20193	1	0.938747	65.202
GOTERM_BP_FAT	GO:0034103~regulation of tissue remodeling	2	1.81818	0.0684022	CDKN2A, VEGFA	65	15	13588	27.8728	1	0.932033	65.7934
GOTERM_BP_FAT	GO:0045941~positive regulation of transcription	6	5.45455	0.0726143	PRDM9, ATXN7, VEGFA, PBX1, 9430076C15RIK, HMGA1	65	475	13588	2.64058	1	0.933971	68.0616
GOTERM_BP_FAT	GO:0030326~embryonic limb morphogenesis	3	2.72727	0.0764772	PBX1, PTCH1, FBN2	65	97	13588	6.46534	1	0.934882	70.0175
GOTERM_BP_FAT	GO:0035113~embryonic appendage morphogenesis	3	2.72727	0.0764772	PBX1, PTCH1, FBN2	65	97	13588	6.46534	1	0.934882	70.0175
GOTERM_BP_FAT	GO:0010628~positive regulation of gene expression	6	5.45455	0.0794503	PRDM9, ATXN7, VEGFA, PBX1, 9430076C15RIK, HMGA1	65	488	13588	2.57024	1	0.933667	71.4461
GOTERM_BP_FAT	GO:0046903~secretion	4	3.63636	0.0860263	CPLX2, LTBP4, STXBP3A, CAR2	65	221	13588	3.78364	1	0.940385	74.3832
GOTERM_BP_FAT	GO:0008285~negative regulation of cell proliferation	4	3.63636	0.0887295	CDKN2A, NF2, PTCH1, PMAIP1	65	224	13588	3.73297	1	0.938661	75.5066
GOTERM_BP_FAT	GO:0048598~embryonic morphogenesis	5	4.54545	0.0887466	HMX2, NF2, PBX1, PTCH1, FBN2	65	359	13588	2.91151	1	0.931452	75.5136
GOTERM_BP_FAT	GO:0045449~regulation of transcription	16	14.5455	0.0912694	HMX2, BACH2, BMYC, B230307C23RIK, 9430076C15RIK, HMGA1, TRP53BP1, PRDM9, CDKN2A, UBTF, ATXN7, VEGFA, PBX1, SKIL, ZFP820, TCF4	65	2227	13588	1.5019	1	0.929632	76.5201
GOTERM_BP_FAT	GO:0045935~positive regulation of nucleobase, nucleoside, nucleotide and nucleic acid metabolic process	6	5.45455	0.0917875	PRDM9, ATXN7, VEGFA, PBX1, 9430076C15RIK, HMGA1	65	510	13588	2.45937	1	0.923537	76.7219
GOTERM_BP_FAT	GO:0002053~positive regulation of mesenchymal cell proliferation	2	1.81818	0.0987262	PDGFA, VEGFA	65	22	13588	19.0042	1	0.931204	79.2739
GOTERM_BP_FAT	GO:0048286~lung alveolus development	2	1.81818	0.0987262	PDGFA, VEGFA	65	22	13588	19.0042	1	0.931204	79.2739

## Sheet: GO-term molecular function
Category	Term	Count	%	PValue	Genes	List Total	Pop Hits	Pop Total	Fold Enrichment	Bonferroni	Benjamini	FDR
GOTERM_MF_FAT	GO:0005496~steroid binding	3	2.72727	0.0191271	STARD5, HSD11B2, PTCH1	70	41	13288	13.8899	0.979386	0.979386	21.5146
GOTERM_MF_FAT	GO:0032934~sterol binding	2	1.81818	0.0457884	STARD5, PTCH1	70	9	13288	42.1841	0.999919	0.990999	44.4532
GOTERM_MF_FAT	GO:0015485~cholesterol binding	2	1.81818	0.0457884	STARD5, PTCH1	70	9	13288	42.1841	0.999919	0.990999	44.4532
GOTERM_MF_FAT	GO:0003677~DNA binding	15	13.6364	0.0715368	HMX2, BACH2, LEMD3, BMYC, RNPS1, C130039O16RIK, 9430076C15RIK, HMGA1, BRCA1, TRP53BP1, CDKN2A, UBTF, HJURP, PBX1, TCF4	70	1781	13288	1.59878	1	0.993078	60.5875
GOTERM_MF_FAT	GO:0004860~protein kinase inhibitor activity	2	1.81818	0.0989535	CDKN2A, TRIB1	70	20	13288	18.9829	1	0.994678	72.9392

## Sheet: KEGG pathway
Category	Term	Count	%	PValue	Genes	List Total	Pop Hits	Pop Total	Fold Enrichment	Bonferroni	Benjamini	FDR
KEGG_PATHWAY	mmu04060:Cytokine-cytokine receptor interaction	6	5.45455	0.00499548	ACVR1B, TNFRSF9, PDGFA, CCR2, VEGFA, TNFSF8	28	244	5738	5.03923	0.217602	0.217602	4.6882
KEGG_PATHWAY	mmu05212:Pancreatic cancer	3	2.72727	0.0445383	ACVR1B, CDKN2A, VEGFA	28	72	5738	8.53869	0.892737	0.672489	35.3921
KEGG_PATHWAY	mmu05200:Pathways in cancer	5	4.54545	0.0621708	ACVR1B, CDKN2A, PDGFA, VEGFA, PTCH1	28	323	5738	3.17227	0.956941	0.6495	45.959
